# Supplementary material for: Restoration of clean water supply and toilet hygiene reduces infectious diseases in post-disaster evacuation shelters: A multicenter observational study
Source: Heliyon. 2021 May 14;7(5):e07044. doi: 10.1016/j.heliyon.2021.e07044 (PMC8138609; doi:10.1016/j.heliyon.2021.e07044)
Supplement: Supplementary table.xlsx — Supplementary Table 1. Raw data of resource supply and health status in the enrolled shelters. Data of the first assessment period were obtained during days 14–19, and data of the second assessment period were obtained during days 20–25 after the earthquake. GIS, gastrointestinal symptoms; Pt, patients. [file mmc1.xlsx]

## Sheet: Sheet1
	Bottled water (1st)	Bottled water (2nd)	Tap water (1st)	Tap water (2nd)	Food (1st)	Food (2nd)	Electricity (1st)	Electricity (2nd)	Blanket (1st)	Blanket (2nd)	Heating (1st)	Heating (2nd)	Toilet hygiene (1st)	Toilet hygiene (2nd)	Number of evacuee (1st), n	Number of evacuee (2nd), n	Total Pt (1st), n	Total Pt (2nd), n	Pt with fever (1st), n	Pt with fever (2nd), n	Pt with cough (1st), n	Pt with cough (2nd), n	Pt with GIS (1st), n	Pt with GIS (2nd), n
Shelter 1	Excellent	Excellent	Sufficient	Sufficient	Excellent	Excellent	Excellent	Excellent	Excellent	Excellent	Excellent	Sufficient	Excellent	Excellent	340	270	75	21	3	0	70	4	3	0
Shelter 2	Excellent	Excellent	Sufficient	Sufficient	Excellent	Excellent	Excellent	Excellent	Excellent	Excellent	Sufficient	Sufficient	Insufficient	Excellent	321	311	94	42	2	3	21	9	17	2
Shelter 3	Sufficient	Excellent	Very bad	Sufficient	Insufficient	Excellent	Excellent	Excellent	Excellent	Excellent	Excellent	Excellent	Very bad	Excellent	200	107	26	19	1	2	18	17	4	0
Shelter 4	Excellent	Excellent	Very bad	Very bad	Excellent	Excellent	Excellent	Excellent	Sufficient	Sufficient	Sufficient	Sufficient	Sufficient	Very bad	220	162	93	10	1	0	6	5	2	0
Shelter 5	Sufficient	Sufficient	Very bad	Very bad	Sufficient	Sufficient	Excellent	Excellent	Excellent	Excellent	Sufficient	Sufficient	Very bad	Sufficient	150	80	21	21	1	0	7	11	5	0
Shelter 6	Excellent	Sufficient	Very bad	Sufficient	Excellent	Sufficient	Excellent	Excellent	Excellent	Sufficient	Insufficient	Insufficient	Very bad	Sufficient	199	156	100	29	20	1	80	1	30	1
Shelter 7	Insufficient	Insufficient	Very bad	Very bad	Sufficient	Sufficient	Excellent	Sufficient	Excellent	Excellent	Sufficient	Insufficient	Very bad	Very bad	135	92	35	17	1	0	18	15	1	0
Shelter 8	Excellent	Excellent	Sufficient	Sufficient	Sufficient	Excellent	Excellent	Excellent	Sufficient	Excellent	Very bad	Very bad	Sufficient	Insufficient	749	680	54	36	1	1	31	9	6	11
Shelter 9	Insufficient	Insufficient	Very bad	Sufficient	Sufficient	Sufficient	Very bad	Excellent	Sufficient	Excellent	Insufficient	Sufficient	Sufficient	Sufficient	420	300	52	21	0	0	22	10	25	3
Shelter 10	Very bad	Excellent	Excellent	Sufficient	Sufficient	Excellent	Excellent	Excellent	Excellent	Excellent	Sufficient	Excellent	Sufficient	Excellent	500	450	60	25	0	1	24	2	3	2
Shelter 11	Excellent	Excellent	Very bad	Sufficient	Excellent	Excellent	Excellent	Excellent	Excellent	Excellent	Insufficient	Excellent	Very bad	Excellent	306	206	19	16	5	0	30	4	10	1
Shelter 12	Excellent	Excellent	Very bad	Very bad	Excellent	Excellent	Very bad	Very bad	Excellent	Excellent	Very bad	Very bad	Very bad	Insufficient	470	426	58	28	19	0	7	14	7	5
Shelter 13	Excellent	Excellent	Sufficient	Sufficient	Excellent	Excellent	Excellent	Excellent	Excellent	Excellent	Excellent	Excellent	Excellent	Excellent	800	764	43	37	2	2	19	21	2	4
Shelter 14	Very bad	Excellent	Very bad	Very bad	Sufficient	Sufficient	Very bad	Insufficient	Insufficient	Insufficient	Very bad	Very bad	Very bad	Insufficient	284	232	20	22	2	1	13	15	2	2
Shelter 15	Sufficient	Sufficient	Very bad	Very bad	Insufficient	Sufficient	Excellent	Excellent	Excellent	Excellent	Insufficient	Very bad	Very bad	Very bad	900	700	92	110	2	9	35	20	6	20
Shelter 16	Sufficient	Sufficient	Very bad	Very bad	Sufficient	Excellent	Excellent	Very bad	Excellent	Excellent	Insufficient	Insufficient	Insufficient	Insufficient	800	800	104	104	1	1	80	80	13	13
Shelter 17	Excellent	Insufficient	Very bad	Very bad	Sufficient	Excellent	Excellent	Sufficient	Excellent	Excellent	Insufficient	Insufficient	Insufficient	Sufficient	80	71	5	7	4	2	29	11	1	0
Shelter 18	Excellent	Very bad	Very bad	Very bad	Excellent	Sufficient	Excellent	Excellent	Excellent	Excellent	Excellent	Insufficient	Excellent	Insufficient	423	365	85	92	1	1	15	13	10	8
Shelter 19	Excellent	Very bad	Very bad	Very bad	Sufficient	Excellent	Very bad	Very bad	Sufficient	Excellent	Sufficient	Excellent	Insufficient	Very bad	460	315	65	64	2	2	48	40	3	0
Shelter 20	Sufficient	Sufficient	Very bad	Very bad	Sufficient	Sufficient	Sufficient	Sufficient	Sufficient	Excellent	Sufficient	Insufficient	Insufficient	Sufficient	110	100	44	28	0	0	26	20	4	2
Shelter 21	Excellent	Excellent	Sufficient	Sufficient	Excellent	Excellent	Excellent	Excellent	Sufficient	Excellent	Insufficient	Excellent	Excellent	Excellent	120	108	17	10	2	0	3	4	0	0
Shelter 22	Excellent	Excellent	Sufficient	Sufficient	Excellent	Excellent	Excellent	Excellent	Excellent	Excellent	Excellent	Excellent	Excellent	Excellent	247	247	17	17	0	0	7	7	0	0
Shelter 23	Excellent	Excellent	Sufficient	Sufficient	Sufficient	Excellent	Excellent	Excellent	Excellent	Excellent	Insufficient	Excellent	Excellent	Excellent	600	539	51	24	1	1	15	4	1	1
Shelter 24	Insufficient	Insufficient	Very bad	Very bad	Excellent	Excellent	Very bad	Very bad	Excellent	Excellent	Excellent	Sufficient	Insufficient	Insufficient	76	76	25	25	0	0	2	2	1	1
Shelter 25	Excellent	Insufficient	Very bad	Very bad	Excellent	Sufficient	Very bad	Very bad	Excellent	Sufficient	Sufficient	Sufficient	Sufficient	Insufficient	120	105	20	15	0	0	100	75	0	0
Shelter 26	Excellent	Excellent	Sufficient	Sufficient	Sufficient	Excellent	Sufficient	Excellent	Sufficient	Excellent	Insufficient	Sufficient	Excellent	Excellent	790	789	100	65	0	1	38	7	3	0
Shelter 27	Excellent	Excellent	Very bad	Very bad	Excellent	Excellent	Very bad	Very bad	Excellent	Excellent	Excellent	Excellent	Excellent	Excellent	50	55	11	14	0	0	6	3	0	0
Shelter 28	Excellent	Excellent	Very bad	Very bad	Excellent	Excellent	Excellent	Excellent	Excellent	Excellent	Excellent	Excellent	Insufficient	Insufficient	120	200	26	28	4	1	6	8	0	3
